# Supplementary material for: Clinical Feasibility and Familiarization Effects of Device Delay Mismatch Compensation in Bimodal CI/HA Users
Source: Trends Hear. 2023 May 17;27:23312165231171987. doi: 10.1177/23312165231171987 (PMC10196534; doi:10.1177/23312165231171987)
Supplement: sj-xlsx-2-tia-10.1177_23312165231171987 - Supplemental material for Clinical Feasibility and Familiarization Effects of Device Delay Mismatch Compensation in Bimodal CI/HA Users [file sj-xlsx-2-tia-10.1177_23312165231171987.xlsx]

## Sheet: RMS errors
	RMS error [°]
	A	B	B	A
Subject
Bim201	31.1	31.7	28.2	38
Bim202	69.8	38.6	40	65.9
Bim203	29.8	31.6	30	26.2
Bim204	42.9	32.7	23.6	57.1
Bim205	32.1	27.4	27.8	31.1
Bim206	32.9	25.4	24.5	33.5
Bim209	39.6	36.4	38.2	44.6
Bim210	26.2	30	23.4	27.6
Bim211	57.2	35.9	39.8	51.4
Bim212	36.3	36	33.1	36.7
Bim213	37.9	30.4	24.7	58.4

## Sheet: Signed Bias
	signed bias [°]
	A	B	B	A
Subject
Bim201	9.3	-2.1	-5.7	21.8
Bim202	44.6	9.6	9.6	46.1
Bim203	-3.9	0.4	0	-4.3
Bim204	27.9	-12.1	-8.6	44.3
Bim205	17.1	12.1	11.4	11.4
Bim206	16.8	8.6	12.9	21.8
Bim209	-5	-9.3	-1.4	19.3
Bim210	11.4	-1.4	6.8	14.6
Bim211	13.9	4.3	5.7	12.5
Bim212	-0.4	-1.1	2.1	15.7
Bim213	5.7	-14.3	-2.5	41.4

## Sheet: Speech reception tresholds
	SRT [dB SNR]
	A		B		B		A
	S0N0	S0NHA	S0N0	S0NHA	S0N0	S0NHA	S0N0	S0NHA
Subject
Bim201	-1.4	-8	-0.95	-8.15	-2.1	-8.25	-3.15	-7.45
Bim202	-1.45	-10.2	-2.1	-11.45	-3.55	-12	-3.1	-12.75
Bim203	-5.15	-9.1	-5.3	-9.25	-5.1	-8.45	-5.4	-10.65
Bim204	-1.45	-9.25	-0.25	-8.65	-2.35	-8.7	-2.6	-9.05
Bim205	-3.2	-8.25	-3.6	-8.35	-3.55	-7.6	-4	-8.2
Bim206	-0.5	-10.45	-2.45	-11.45	-3.95	-10	-3.6	-11.75
Bim209	-2.4	-9.85	-2.85	-10.85	-2.9	-10.35	-3.7	-10.25
Bim210	-4.5	-9.15	-5.45	-10.05	-4.4	-8.75	-4.6	-10.55
Bim211	-3.65	-12.1	-3.9	-10.9	-2.8	-13.05	-3.6	-11.85
Bim212	-2.85	-9.55	-3.15	-9.3	-3.3	-11.4	-3.3	-12.8
Bim213	-3.05	-3.35	-3.55	-2.3	-3.8	-2.15	-4.5	-3.55
